# Supplementary material for: MiRNA-Mediated Fibrosis in the Out-of-Target Heart following Partial-Body Irradiation
Source: Cancers (Basel). 2022 Jul 16;14(14):3463. doi: 10.3390/cancers14143463 (PMC9323333; doi:10.3390/cancers14143463)
Supplement: Supplementary file 1 [file cancers-14-03463-s001.zip]

Archive with 3 entries (3 files):
- Supplementary Figure S1.pptx
- Supplementary Table S1.pdf
- Supplementary Table S2.xls
