# Supplementary material for: MiRNA-Mediated Fibrosis in the Out-of-Target Heart following Partial-Body Irradiation
Source: Cancers (Basel). 2022 Jul 16;14(14):3463. doi: 10.3390/cancers14143463 (PMC9323333; doi:10.3390/cancers14143463)
Supplement: Supplementary file 1 [file cancers-14-03463-s001.zip › Supplementary Table S2.xls]

## Sheet: Foglio1
Supplementary Table S2. List of all statistically significant miRNAs deregulated in whole-body irradiated mouse hearts
miRNA	LogFC
mmu-miR-124-3p	13.3399
mmu-miR-219a-2-3p	15.935
mmu-miR-208a-3p	-16.231
mmu-miR-1298-5p	13.4468
mmu-miR-873a-5p	10.8405
mmu-miR-124-5p	11.0608
mmu-miR-551b-3p	10.0622
mmu-miR-137-3p	9.39314
mmu-miR-3099-3p	10.4027
mmu-miR-383-5p	9.65375
mmu-miR-344-3p	9.53929
mmu-miR-208a-5p	-13.425
mmu-miR-344d-3p	9.40174
mmu-miR-9-3p	8.78245
mmu-miR-133a-5p	-11.942
mmu-miR-384-5p	8.56086
mmu-miR-133a-3p	-11.369
mmu-miR-138-5p	-8.242
mmu-miR-344b-3p	9.67369
mmu-miR-384-3p	8.18827
mmu-miR-9-5p	8.1097
mmu-miR-1a-3p	-10.858
mmu-miR-412-5p	11.4245
mmu-miR-1264-3p	9.35926
mmu-miR-7b-5p	7.88829
mmu-miR-873a-3p	8.66884
mmu-miR-129-2-3p	8.21996
mmu-miR-1a-1-5p	-11.683
mmu-miR-770-3p	8.29829
mmu-miR-153-3p	7.6261
mmu-miR-138-1-3p	8.14153
mmu-miR-133b-3p	-10.212
mmu-miR-346-5p	10.9806
mmu-miR-499-5p	-9.977
mmu-miR-448-3p	8.61189
mmu-miR-544-5p	7.80216
mmu-miR-129-5p	7.28227
mmu-miR-370-5p	8.43945
mmu-miR-433-3p	10.4242
mmu-miR-487b-3p	6.99915
mmu-miR-1298-3p	10.3581
mmu-miR-92b-3p	7.19961
mmu-miR-323-3p	6.80754
mmu-miR-7a-2-3p	7.57778
mmu-miR-92b-5p	7.5168
mmu-miR-3059-5p	10.0942
mmu-miR-129-1-3p	10.0864
mmu-miR-431-3p	6.98568
mmu-miR-543-5p	10.0241
mmu-miR-137-5p	9.8546
mmu-miR-369-5p	6.30562
mmu-miR-879-3p	9.76037
mmu-miR-10a-5p	-8.233
mmu-miR-135b-5p	6.59202
mmu-miR-544-3p	9.64662
mmu-miR-499-3p	-11.103
mmu-miR-344c-3p	9.58223
mmu-miR-708-3p	6.02158
mmu-miR-10a-3p	-8.57
mmu-miR-434-3p	5.943
mmu-miR-370-3p	5.96473
mmu-miR-1a-2-5p	-9.068
mmu-miR-376a-3p	5.90303
mmu-miR-208b-3p	-7.692
mmu-miR-3085-3p	9.31113
mmu-miR-666-3p	5.99147
mmu-miR-369-3p	5.83847
mmu-miR-598-3p	5.81022
mmu-miR-341-3p	5.81439
mmu-miR-199b-5p	-7.383
mmu-miR-7689-3p	5.88102
mmu-miR-380-3p	6.09309
mmu-miR-378d	-7.309
mmu-miR-485-5p	5.71021
mmu-miR-300-5p	5.73004
mmu-miR-10b-5p	-7.221
mmu-miR-486-5p	-7.105
mmu-miR-708-5p	5.51907
mmu-miR-3107-5p	-7.072
mmu-miR-409-5p	5.53314
mmu-miR-218-2-3p	5.56653
mmu-miR-667-3p	5.87774
mmu-miR-496a-3p	5.68139
mmu-miR-381-3p	5.36552
mmu-miR-668-3p	5.44921
mmu-miR-382-5p	5.30732
mmu-miR-378c	-6.786
mmu-miR-380-5p	5.36703
mmu-miR-488-3p	5.36897
mmu-miR-376a-5p	5.42348
mmu-miR-127-3p	5.25199
mmu-miR-376b-3p	5.19847
mmu-miR-128-3p	5.12787
mmu-miR-495-3p	5.73099
mmu-miR-375-3p	5.64735
mmu-miR-378a-3p	-6.47
mmu-miR-378b	-6.449
mmu-miR-127-5p	5.02818
mmu-miR-378a-5p	-6.375
mmu-miR-199a-5p	-6.36
mmu-miR-330-3p	5.24175
mmu-miR-138-2-3p	5.00742
mmu-miR-300-3p	4.96826
mmu-miR-543-3p	5.3531
mmu-miR-214-3p	-6.652
mmu-miR-155-5p	-6.169
mmu-miR-132-5p	4.88655
mmu-miR-136-3p	4.85928
mmu-miR-136-5p	4.8526
mmu-miR-212-5p	4.95628
mmu-miR-199a-3p	-6.001
mmu-miR-760-3p	4.83483
mmu-miR-7a-5p	4.70364
mmu-miR-199b-3p	-5.911
mmu-miR-667-5p	5.23671
mmu-miR-486-3p	-6.01
mmu-miR-122-5p	-5.798
mmu-miR-329-5p	4.62525
mmu-miR-154-5p	4.44376
mmu-miR-224-5p	-5.661
mmu-miR-376b-5p	4.3985
mmu-miR-330-5p	4.39539
mmu-miR-382-3p	4.4191
mmu-miR-218-5p	4.32473
mmu-miR-409-3p	4.24164
mmu-miR-337-5p	4.2808
mmu-miR-434-5p	4.18858
mmu-miR-665-3p	4.30367
mmu-miR-144-3p	-5.2
mmu-miR-144-5p	-5.182
mmu-miR-376c-5p	4.37967
mmu-miR-212-3p	4.07205
mmu-miR-219a-5p	4.0251
mmu-miR-132-3p	4.00178
mmu-miR-377-3p	4.21989
mmu-miR-34c-5p	3.97976
mmu-miR-34b-3p	4.06525
mmu-miR-540-3p	4.0214
mmu-miR-329-3p	4.17193
mmu-miR-541-5p	3.93098
mmu-miR-485-3p	3.93106
mmu-miR-451a	-4.795
mmu-miR-223-3p	-4.703
mmu-miR-34b-5p	3.80796
mmu-miR-672-3p	3.79311
mmu-miR-673-5p	3.69409
mmu-miR-143-5p	-4.44
mmu-miR-322-5p	-4.37
mmu-miR-450b-3p	-4.355
mmu-miR-145a-3p	-4.269
mmu-miR-222-3p	3.49403
mmu-miR-379-3p	3.45717
mmu-miR-34c-3p	3.53622
mmu-miR-490-3p	-4.113
mmu-miR-540-5p	3.51897
mmu-miR-126a-3p	-4.087
mmu-miR-547-3p	-4.109
mmu-miR-326-3p	3.34762
mmu-miR-491-5p	3.32943
mmu-miR-126a-5p	-3.984
mmu-miR-411-5p	3.28906
mmu-miR-411-3p	3.48346
mmu-miR-27a-3p	-3.925
mmu-miR-379-5p	3.19648
mmu-miR-337-3p	3.21959
mmu-miR-376c-3p	3.15708
mmu-miR-145a-5p	-3.787
mmu-miR-503-3p	-3.739
mmu-miR-322-3p	-3.738
mmu-miR-128-1-5p	3.15356
mmu-miR-298-5p	3.06392
mmu-miR-221-5p	2.99563
mmu-miR-338-3p	2.96436
mmu-miR-1983	2.94749
mmu-miR-672-5p	2.95134
mmu-miR-143-3p	-3.497
mmu-miR-134-5p	2.90577
mmu-miR-23a-3p	-3.466
mmu-miR-324-5p	2.8534
mmu-miR-503-5p	-3.4
mmu-miR-744-5p	2.83591
mmu-miR-431-5p	2.83156
mmu-miR-27a-5p	-3.394
mmu-miR-542-5p	-3.367
mmu-miR-574-3p	-3.318
mmu-miR-429-3p	2.81562
mmu-miR-204-5p	2.74021
mmu-miR-19a-3p	-3.257
mmu-miR-187-3p	2.71243
mmu-miR-874-3p	2.69561
mmu-miR-187-5p	2.75392
mmu-miR-542-3p	-3.102
mmu-miR-22-3p	-3.09
mmu-miR-152-3p	-3.068
mmu-miR-222-5p	2.57691
mmu-miR-421-3p	2.55067
mmu-miR-30c-1-3p	-2.991
mmu-miR-148a-3p	-2.972
mmu-miR-1843b-5p	2.48767
mmu-miR-30b-3p	-2.925
mmu-miR-28a-3p	-2.783
mmu-miR-15b-3p	-2.769
mmu-miR-15b-5p	-2.729
mmu-miR-324-3p	2.32192
mmu-miR-149-5p	-2.682
mmu-miR-1193-3p	2.29019
mmu-miR-19b-3p	-2.614
mmu-miR-92a-3p	-2.615
